# Supplementary material for: Stakeholder Perspectives on the School Food Environment: Insights from South African Learners—A Pilot Study
Source: Nutrients. 2024 Oct 18;16(20):3542. doi: 10.3390/nu16203542 (PMC11510002; doi:10.3390/nu16203542)
Supplement: Supplementary file 1 [file nutrients-16-03542-s001.zip]

Archive with 1 entries (1 files):
- nutrients-3149864-supplementary.pdf
